# Supplementary material for: Reciprocal impacts of telomerase activity and ADRN/MES differentiation state in neuroblastoma tumor biology
Source: Commun Biol. 2021 Nov 19;4:1315. doi: 10.1038/s42003-021-02821-8 (PMC8604896; doi:10.1038/s42003-021-02821-8)
Supplement: Supplementary file 4 — Supplementary Data 1 [file 42003_2021_2821_MOESM4_ESM.xlsx]

## Sheet: Fig. 2c
Fig. 2c
	STELA legnths
	LA1-55N	LA1-5S	SH-SY5Y	SH-EP1	LA1-66N	LA1-6S
	2.68033	3.88704	5.23693	5.37138	3.40029	2.94916
	2.56747	3.48588	4.16378	4.24512	3.04856	2.6617
	2.33387	2.84584	3.88244	3.61356	1.85986	2.40185
	2.09816	2.518	3.46154	3.39341	1.20771	2.09367
	1.81224	1.82636	3.30146	3.14853	0.970535	1.78571
	1.61923	1.55847	1.06408	2.83028	0.881581	1.62715
	1.42901	1.37183	3.88244	2.4917	1.72151	2.47297
	1.34055	3.31895	3.31887	1.19588	2.82257	4.27694
	1.88049	4.68204	3.15707	5.24781	2.70758	3.85695
	3.01656	3.94746	4.82801	3.82957	2.36774	2.32079
	2.76397	3.49596	4.94258	3.4764	2.14828	2.17923
	2.45603	2.99368	4.04824	3.19451	1.89257	1.88708
	2.18847	2.32739	5.47414	2.97991	1.68489	1.71452
	1.70395	2.0746	4.53768	2.73065	1.38926	1.52638
	1.36139	1.8383	4.30725	2.43035	1.06754	2.80654
	1.13383	1.60312	3.7916	3.80187	0.587602	3.07807
	1.97131	1.44339	3.63341	3.48481	1.26458	2.37452
	3.32714	1.35976	3.13226	2.66419	3.24037	2.05216
	4.2742	1.13933	2.58207	2.53042	2.96601	1.64617
	2.97552	1.69114	4.93228	3.48481	2.60172	2.56201
	2.79243	1.61852	4.45566	3.28055	2.2489	1.90471
	2.49446	3.71946	3.83675	3.05117	1.83623	1.45587
	2.21288	2.15566	3.35398	2.80504	1.68	2.08889
	1.96462	2.02227	2.83513	2.57617	1.40792	1.54782
	1.72581	1.85435	4.768	2.22726	1.08911	3.68531
	1.50319	1.54499	4.50235	3.67705	0.913534	3.37852
	1.31713	1.43702	4.15295	3.26315	0.713001	2.83385
	1.03361	1.30094	2.81711	2.61688	2.00573	2.33411
	1.80685	3.66253	4.45566	2.13749	2.60914	2.09967
	1.65612	3.09679	3.96605	2.39725	2.32079	1.69964
	1.59737	2.6996	3.7916	3.63109	1.79612	1.26648
	2.13383	2.55547	3.42531	3.48481	1.33033	2.61659
	4.28511	2.33235	2.93318	3.04381	1.14497	1.69866
	3.79018	2.21145			0.960224	1.89037
	2.79816	1.80662			0.838715	3.04856
	2.59391	1.6101			1.03598	2.55035
	2.33906	1.34778			1.60182	2.13602
	1.83159	3.04889			1.81185	1.74468
	1.73316	4.73908			3.38938	1.44145
	1.52896	3.48588			2.94916	3.23413
	1.35242	2.86996			2.21696	2.63454
	1.25203	2.64323			1.93146
	1.08256	2.21616			1.66542
	0.848528	1.74489			1.33477
	2.03852	1.61712			1.03253
	1.97131	1.19084			0.847721
	1.91517	4.01748
	2.06217	5.48036
	1.80685	3.90421
	1.53482	3.3867
	2.49225	3.16914
	3.22258	2.91267
	2.93917	2.63765
	2.76964	2.32244
	2.40748	2.04827
	2.00711	1.89097
	1.89091	1.72979
	1.69312	1.5858
	1.60553	1.51178
	0.917816
	2.19918
	2.13383
	2.79816
	2.47792
	2.28267
	2.09351
	1.7969
	1.56844
	1.5
	1.37042
	1.23559
	1.16166

## Sheet: Fig. 2e
Fig. 2e	Relative TRAP activity
	55N	5S	66N	6S	SY5Y	EP1
	1	0.088	0.1415	0.032	0.177	0.252
	0.98	0.13	0.295	0.03	0.27	0.34

## Sheet: Fig. 3b
Fig. 3b
	Relative TRAP activities
	DMSO	D5	D11	D20	D26
	100	35.74	16.32	4.6	0.5
	99	50	18	10	0.45
	140	50

## Sheet: Fig. 3e
Fig. 3e
	Days elapsed	dn-regulated genes	up-regulated genes
	D5	639	1061
	D11	712	1503
	D20	1181	2073
	D26	1845	2220

## Sheet: Fig. 4a
Fig. 4a
	TRAP activity
	BE2N	hTERT	Dn-hTERT
		D74	D55	D64	D77	D91
	1	1.95346	0.037137	0.08372	0.316418	0.558132
		2.08226	0.0483	0.107333	0.581745	0.291946
		1.87833			0.466899	0.397132

## Sheet: Fig. 4d
Fig. 4d
			Number of regulated genes
		Days with Dn-hTERT	up-regulated	dn-regulated
		D33	137	106
		D55	1013	680
		D82	435	140

## Sheet: Supp. Fig. 1c
Supp. Fig. 1c
			PD				PD				PD				PD
			55N				5S				66N				6S
		Days in Culture	Clone 1	Clone 2		Days in Culture	Clone 1	Clone 2		Days in Culture	Clone 1	Clone 2		Days in Culture	Clone 1	Clone 2
		0	0	0		0	0	0		0	0	0		0	0	0
		3.08	2.36457	2.26303		3.08	0.893085	1.28011		3.85	1.83265	2.01367		6.875	1.58496	2
		7.01	4.90889	5.03034		7.01	3.39559	3.53309		6.74	2.70712	2.95227		17.917	2.39232	2.32193
		9.97	7.36832	7.13467		9.97	4.37483	4.53309		9.69	3.56841	3.71781		26.75	3.65535	3.08406
		13.93	10.0627	9.68647		13.93	6.39867	7.05246		13.73	4.84143	5.10554		33.792	6.53476	5.64386
		16.88	12.4273	12.1327		16.88	8.08957	8.2178		17.68	6.48529	6.86043
		20.86	14.9441	14.8835		20.86	10.3324	10.5588		20.55	7.38253	8.31986
		23.9	17.3501	17.2481		23.9	12.2638	12.3183		24.52	9.28942	9.99793
										29.56	11.2154	12.3484
										33.43	12.981	13.9173

## Sheet: Supp. Fig. 2a
Supp. Fig. 2a
		BE(2)N growth in BrdU
		Days elapsed	population doubling
		5	0	0
		8	1.68353	1.38187
		11	1	0.932886
		14	1.22987	1.24101
		17	1.03456	0.982406
		20	1.13352	1.04307

## Sheet: Supp. Fig. 4b and 4f
Supp. Fig. 4b and 4f
	Supp. Fig. 4b					Supp. Fig. 4f
	TRAP activity					TRAP activity
	BE2C	BE2N	BE2C-BrdU	BE2C-DMSO		DMSO	Days in BrdU
	0.5322	0.914	0.0965	1			D4	D7	D17	D21
	0.625	1.03	0.06	0.99		0.794	0.991	0.4277	0.25	0.071
	0.9	0.55		1.2		0.76	0.99	0.48	0.16	0.06
						1.1

## Sheet: Supp. Fig. 5a and 5b
Supp. Fig. 5a and 5b
Supp. Fig. 5a
		TRAP activity
		BE2N	Dn-hTERT #1
			D55	D64	D78	D91
		1	0.05375	0.5125	1.17938	1.315
		1	0.05625	0.353125	1.18125	1.31563
Supp. Fig. 5b				Relative
				RNA levels
		BE2N	WT RNA	0.0619
			Dn-hTERT RNA	0
		Dn-hTERT D55	WT RNA	0.0465
			Dn-hTERT RNA	100
		Dn-hTERT D82	WT RNA	0.0488
			Dn-hTERT RNA	12.65

[truncated: 1 more sheets: Supp. Fig. 6]
